# Supplementary material for: Taxonomic note and description of new species of Fissocantharis Pic from China (Coleoptera, Cantharidae)
Source: Zookeys. 2014 Sep 29;(443):45–59. doi: 10.3897/zookeys.443.8309 (PMC4205503; doi:10.3897/zookeys.443.8309)
Supplement: XML Treatment for Fissocantharis pieli [file zookeys.443.8309-treatment1.xml]

<!DOCTYPE tp:taxon-treatment
  PUBLIC "-//TaxonX//DTD Taxonomic Treatment Publishing DTD v0 20100105//EN" "tax-treatment-NSO.dtd">
<tp:taxon-treatment xmlns:tp="http://www.plazi.org/taxpub"><tp:treatment-meta><kwd-group><label>Taxon classification</label><kwd><named-content content-type="kingdom">Animalia</named-content></kwd><kwd><named-content content-type="order">Coleoptera</named-content></kwd><kwd><named-content content-type="family">Cantharidae</named-content></kwd></kwd-group><mixed-citation publication-type="journal"><person-group><name><surname>Yang</surname><given-names>Yuxia</given-names></name><name><surname>Su</surname><given-names>Junyan</given-names></name><name><surname>Yang</surname><given-names>Xingke</given-names></name></person-group><article-title>Taxonomic note and description of new species of <italic><tp:taxon-name><tp:taxon-name-part taxon-name-part-type="genus">Fissocantharis</tp:taxon-name-part></tp:taxon-name></italic> Pic from China (<tp:taxon-name><tp:taxon-name-part taxon-name-part-type="order">Coleoptera</tp:taxon-name-part></tp:taxon-name>, <tp:taxon-name><tp:taxon-name-part taxon-name-part-type="family">Cantharidae</tp:taxon-name-part></tp:taxon-name>)</article-title><source>Zookeys</source><day>29</day><month>9</month><year>2014</year><volume>2014</volume><issue>443</issue><fpage>45</fpage><lpage>59</lpage><pub-id pub-id-type="doi">10.3897/zookeys.443.8309</pub-id></mixed-citation></tp:treatment-meta><tp:nomenclature><tp:taxon-name>
                        <tp:taxon-name-part taxon-name-part-type="genus">Fissocantharis</tp:taxon-name-part>
                        <tp:taxon-name-part taxon-name-part-type="species">pieli</tp:taxon-name-part>
                    </tp:taxon-name><tp:taxon-authority>(Pic, 1937)</tp:taxon-authority><xref ref-type="fig" rid="F1">Figs 3</xref><xref ref-type="fig" rid="F2">, 6</xref><xref ref-type="fig" rid="F4">, 11‒13</xref><tp:nomenclature-citation-list><tp:nomenclature-citation><tp:taxon-name><tp:taxon-name-part taxon-name-part-type="genus">Lycocerus</tp:taxon-name-part> <tp:taxon-name-part taxon-name-part-type="species">pieli</tp:taxon-name-part></tp:taxon-name><comment> Pic, 1937: 172.</comment></tp:nomenclature-citation><tp:nomenclature-citation><tp:taxon-name><tp:taxon-name-part taxon-name-part-type="genus">Micropodabrus</tp:taxon-name-part> <tp:taxon-name-part taxon-name-part-type="species">pieli</tp:taxon-name-part></tp:taxon-name><comment>: <xref ref-type="bibr" rid="B9">Wittmer 1997</xref>: 312, figs 178‒180.</comment></tp:nomenclature-citation><tp:nomenclature-citation><tp:taxon-name><tp:taxon-name-part taxon-name-part-type="genus">Fissocantharis</tp:taxon-name-part> <tp:taxon-name-part taxon-name-part-type="species">pieli</tp:taxon-name-part></tp:taxon-name><comment>: <xref ref-type="bibr" rid="B10">Yang et al., 2009</xref>: 49.</comment></tp:nomenclature-citation></tp:nomenclature-citation-list></tp:nomenclature><tp:treatment-sec sec-type="Type material examined"><title>Type material examined.</title><p>Lectorype ♂ (MNHN): [p] “Mokan Shan \ 3.V.1930 \ coll. O. Piel”, [p] “LECTOTYPUS”, [h] “Lycocerus \ pieli n. sp.”, [h] “Micropodabrus \ pieli \ (Pic) \ det. W. Wittmer”. Paralectorype: 1♀ (MNHN): same data, 1.V.1930.</p></tp:treatment-sec><tp:treatment-sec sec-type="Additional material examined"><title>Additional material examined.</title><p>CHINA: <bold>Zhejiang:</bold> 2♂♂, 1♀ (IZAS): “Mokan Shan [Mogan Shan], 30.IV.1936, coll. O. Piel”; 1♀ (IZAS): same data, 3.V.1936; 1♀ (IZAS): Tianmu Shan, 6.V.1981, leg. P.Y. Yu; 2♂♂ (MHBU): Longquan, Fengyang Shan, 1250m, 31.III.2007, leg. J. Cao. <bold>Fujian:</bold> 1♂ (NHMB): “Fukien, Kuatun [Fujian, Guadun], 2300m, 27.40n.Br., 117.40ö.L., 5.IV.1938, J. Klapperich”; 1♂ (NHMB): same data, 30.III.1938; 1♂ (NHMB): “Fukien, Kuatun, 21.IV.1946, Tschung Sen.”; 1♂ (NHMB): “Fukien, Shaowu, Tachuland, 22.IV.1945”.</p></tp:treatment-sec><tp:treatment-sec sec-type="Redescription"><title>Redescription.</title><p><bold>Male.</bold> Body black, clypeus and genae light brown, pronotum and elytra red, more or less darkened at median longitudinal groove of pronotum.</p><p>Head subquadrate, evenly narrowed behind eyes, dorsum slightly convex in center, with a distinct middle longitudinal line, each side with a small transverse impression behind antennal socket, head surface finely imbricate-punctate, matt, covered with sparse, fine, reddish brown decumbent pubescence; eyes moderately protruding, head width across eyes slightly wider than anterior margin of pronotum; terminal maxillary palpomeres nearly long-triangular, arcuate and sharp at apical one-third length of inner margin; antennae extending to apical one-third length of elytra, antennomeres II nearly as long as wide at apices, III‒VIII distinctly and IX‒X slightly widened apically, slightly flattened on dorsal sides, III about twice as long as wide at apices, IV slightly longer than III, the whole length of III‒V and basal parts of VI with narrow longitudinal ridges along outer margins, VI‒VIII each with a deep and nearly oblong fovea on dorsal side, the foveae slightly widened apically and smooth on inner surface, with all margins delimitated and well-developed on VI‒VII, but apical margins reduced on VIII, XI slightly longer than X, nearly parallel-sided and pointed at apex.</p><p>Pronotum subquadrate, slightly longer than wide, widest near posterior margin, anterior margin arcuate, anterior angles widely rounded, lateral margins slightly sinuate, moderately diverging posteriorly, posterior angles obtusely rectangular, posterior margin nearly straight and narrowly bordered, disc moderately convex on posterolateral parts, with a distinct median longitudinal groove, surface pubescent and punctate like that of head.</p><p>Elytra about 4.5 times longer than pronotum, 3.5 times longer than humeral width, which about one-third wider than posterior margin of pronotum, outer margins nearly parallel, disc surface rugulose-lacunose, densely and coarsely punctate, matt, covered with dense, short and decumbent reddish brown pubescence, combined with much sparser, longer, semierected pubescence, elytral venation well developed.</p><p>All claws bifid, the lower claws nearly as long as upper ones on proclaws, distinctly shorter than on meso- and metaclaws.</p><p>Abdominal sternite IX nearly triangular. Aedeagus (Figs <xref ref-type="fig" rid="F4">11‒13</xref>): ventral process of each paramere abruptly narrowed apically and rounded at apex; conjoint dorsal fig of parameres distinctly shorter than ventral processes, slightly emarginated in middle of apical margin and lateroapical angles; middle node of basal pieces moderately diverging apically.</p><p><bold>Female.</bold> Similar to males, but antennae shorter and wider, extending to elytral midlength, antennomeres III‒X nearly triangular, each about 1.5 times as long as wide at apex, III‒V slightly and VI‒VIII distinctly concaved on dorsal sides, without delimitated margins and not smooth on inner surface. Pronotum nearly as wide as long, slightly convex on posterolateral parts. Elytra with outer margins slightly diverging posteriorly. Legs with all lower claws distinctly shorter than upper ones. Abdominal sternite VIII (Fig. <xref ref-type="fig" rid="F1">3</xref>) narrowly rounded at apex, hardly emarginated in middle of posterior margin. Internal reproductive organ of genitalia (Fig. <xref ref-type="fig" rid="F2">6</xref>): vagina stout and abruptly extended apically as a thin and long duct; diverticulum and spermathecal duct arising from the end the long duct of vagina; diverticulum moderately long, thin and spiral; spermathecal duct slightly shorter than diverticulum; spermatheca slightly thicker and longer than diverticulum, provided with moderately long and thin accessory gland, distinctly longer than spermatheca.</p><p>Body length: 10.0‒12.0 mm; width: 2.0‒2.5 mm.</p></tp:treatment-sec><tp:treatment-sec sec-type="Distribution"><title>Distribution.</title><p>China (Zhejiang, Fujian).</p></tp:treatment-sec><tp:treatment-sec sec-type="Remarks"><title>Remarks.</title><p>The characteristic antennae and aedeagus were illustrated by <xref ref-type="bibr" rid="B9">Wittmer (1997)</xref>, but other morphological characters are poorly known except the simple description in the original publication (Pic, 1937). Under this consideration, we redescribe this species here and provide illustrations of its main diagnostic characters.</p></tp:treatment-sec><tp:treatment-sec><!--Section generated to contain objects referenced in tp:taxon-treatment.--><fig id="F1" position="float" orientation="portrait"><label>Figures 1–5.</label><caption><p><bold>1–2</bold> Male habitus, dorsal view <bold>3–5</bold> abdominal sternite VIII of female, ventral view: <bold>1</bold> <italic><tp:taxon-name><tp:taxon-name-part taxon-name-part-type="genus">Fissocantharis</tp:taxon-name-part> <tp:taxon-name-part taxon-name-part-type="species">bifoveatus</tp:taxon-name-part></tp:taxon-name></italic> sp. n. <bold>2, 5</bold> <italic><tp:taxon-name><tp:taxon-name-part taxon-name-part-type="genus">Fissocantharis</tp:taxon-name-part> <tp:taxon-name-part taxon-name-part-type="species">acuticollis</tp:taxon-name-part></tp:taxon-name></italic> sp. n. <bold>3</bold> <italic><tp:taxon-name><tp:taxon-name-part taxon-name-part-type="genus">Fissocantharis</tp:taxon-name-part> <tp:taxon-name-part taxon-name-part-type="species">pieli</tp:taxon-name-part></tp:taxon-name></italic> (Pic, 1937) <bold>4</bold> <italic><tp:taxon-name><tp:taxon-name-part taxon-name-part-type="genus">Fissocantharis</tp:taxon-name-part> <tp:taxon-name-part taxon-name-part-type="species">kontumensis</tp:taxon-name-part></tp:taxon-name></italic> Wittmer, 1989. Scale bars: <bold>1–2</bold>=2.0 mm; <bold>3–5</bold>=1.0 mm.</p></caption><graphic xmlns:xlink="http://www.w3.org/1999/xlink" xlink:href="zookeys-443-045-g001.jpg" position="float" orientation="portrait" xlink:type="simple" id="oo_32252.jpg"/></fig><fig id="F2" position="float" orientation="portrait"><label>Figures 6–8.</label><caption><p>Female genitalia, lateral view: <bold>6</bold> <italic><tp:taxon-name><tp:taxon-name-part taxon-name-part-type="genus">Fissocantharis</tp:taxon-name-part> <tp:taxon-name-part taxon-name-part-type="species">pieli</tp:taxon-name-part></tp:taxon-name></italic> (Pic, 1937) <bold>7</bold> <italic><tp:taxon-name><tp:taxon-name-part taxon-name-part-type="genus">Fissocantharis</tp:taxon-name-part> <tp:taxon-name-part taxon-name-part-type="species">kontumensis</tp:taxon-name-part></tp:taxon-name></italic> Wittmer, 1989 <bold>8</bold> <italic><tp:taxon-name><tp:taxon-name-part taxon-name-part-type="genus">Fissocantharis</tp:taxon-name-part> <tp:taxon-name-part taxon-name-part-type="species">acuticollis</tp:taxon-name-part></tp:taxon-name></italic> sp. n. Scale bars: 1.0 mm.</p></caption><graphic xmlns:xlink="http://www.w3.org/1999/xlink" xlink:href="zookeys-443-045-g002.jpg" position="float" orientation="portrait" xlink:type="simple" id="oo_32253.jpg"/></fig><fig id="F4" position="float" orientation="portrait"><label>Figures 11–16.</label><caption><p>Aedeagus (<bold>11, 14</bold> ventral view <bold>12, 15</bold> dorsal view <bold>13, 16</bold> lateral view): <bold>11–13</bold> <italic><tp:taxon-name><tp:taxon-name-part taxon-name-part-type="genus">Fissocantharis</tp:taxon-name-part> <tp:taxon-name-part taxon-name-part-type="species">pieli</tp:taxon-name-part></tp:taxon-name></italic> (Pic, 1937) <bold>14–16</bold> <italic><tp:taxon-name><tp:taxon-name-part taxon-name-part-type="genus">Fissocantharis</tp:taxon-name-part> <tp:taxon-name-part taxon-name-part-type="species">bifoveatus</tp:taxon-name-part></tp:taxon-name></italic> sp. n. Scale bars: 1.0 mm.</p></caption><graphic xmlns:xlink="http://www.w3.org/1999/xlink" xlink:href="zookeys-443-045-g004.jpg" position="float" orientation="portrait" xlink:type="simple" id="oo_32255.jpg"/></fig></tp:treatment-sec><ref-list><ref id="B9"><mixed-citation xmlns:xlink="http://www.w3.org/1999/xlink" xlink:type="simple"><person-group><name name-style="western"><surname>Wittmer</surname><given-names>W</given-names></name></person-group> (<year>1997</year>) <article-title>Neue <tp:taxon-name><tp:taxon-name-part taxon-name-part-type="family">Cantharidae</tp:taxon-name-part></tp:taxon-name> (Col.) aus dem indo-malaiischen und palaearktischen Faunengebiet mit Mutationen. 2. Beitrag.</article-title><source>Entomologica Basiliensia</source><volume>20</volume>: <fpage>223</fpage>‒<lpage>366</lpage>.</mixed-citation></ref><ref id="B10"><mixed-citation xmlns:xlink="http://www.w3.org/1999/xlink" xlink:type="simple"><person-group><name name-style="western"><surname>Yang</surname><given-names>YX</given-names></name><name name-style="western"><surname>Brancucci</surname><given-names>M</given-names></name><name name-style="western"><surname>Yang</surname><given-names>XK</given-names></name></person-group> (<year>2009</year>) <article-title>Synonymical notes on the genus <italic><tp:taxon-name><tp:taxon-name-part taxon-name-part-type="genus">Micropodabrus</tp:taxon-name-part></tp:taxon-name></italic> Pic and related genera (<tp:taxon-name><tp:taxon-name-part taxon-name-part-type="order">Coleoptera</tp:taxon-name-part></tp:taxon-name>, <tp:taxon-name><tp:taxon-name-part taxon-name-part-type="family">Cantharidae</tp:taxon-name-part></tp:taxon-name>).</article-title><source>Entomologica Basiliensia et Collectionis Frey</source><volume>31</volume>: <fpage>49</fpage>‒<lpage>54</lpage>.</mixed-citation></ref></ref-list></tp:taxon-treatment>
