# Supplementary material for: Taxonomic note and description of new species of Fissocantharis Pic from China (Coleoptera, Cantharidae)
Source: Zookeys. 2014 Sep 29;(443):45–59. doi: 10.3897/zookeys.443.8309 (PMC4205503; doi:10.3897/zookeys.443.8309)
Supplement: XML Treatment for Fissocantharis bifoveatus [file zookeys.443.8309-treatment2.xml]

<!DOCTYPE tp:taxon-treatment
  PUBLIC "-//TaxonX//DTD Taxonomic Treatment Publishing DTD v0 20100105//EN" "tax-treatment-NSO.dtd">
<tp:taxon-treatment xmlns:tp="http://www.plazi.org/taxpub"><tp:treatment-meta><kwd-group><label>Taxon classification</label><kwd><named-content content-type="kingdom">Animalia</named-content></kwd><kwd><named-content content-type="order">Coleoptera</named-content></kwd><kwd><named-content content-type="family">Cantharidae</named-content></kwd></kwd-group><mixed-citation publication-type="journal"><person-group><name><surname>Yang</surname><given-names>Yuxia</given-names></name><name><surname>Su</surname><given-names>Junyan</given-names></name><name><surname>Yang</surname><given-names>Xingke</given-names></name></person-group><article-title>Taxonomic note and description of new species of <italic><tp:taxon-name><tp:taxon-name-part taxon-name-part-type="genus">Fissocantharis</tp:taxon-name-part></tp:taxon-name></italic> Pic from China (<tp:taxon-name><tp:taxon-name-part taxon-name-part-type="order">Coleoptera</tp:taxon-name-part></tp:taxon-name>, <tp:taxon-name><tp:taxon-name-part taxon-name-part-type="family">Cantharidae</tp:taxon-name-part></tp:taxon-name>)</article-title><source>Zookeys</source><day>29</day><month>9</month><year>2014</year><volume>2014</volume><issue>443</issue><fpage>45</fpage><lpage>59</lpage><pub-id pub-id-type="doi">10.3897/zookeys.443.8309</pub-id></mixed-citation></tp:treatment-meta><tp:nomenclature><tp:taxon-name>
                        <tp:taxon-name-part taxon-name-part-type="genus">Fissocantharis</tp:taxon-name-part>
                        <tp:taxon-name-part taxon-name-part-type="species">bifoveatus</tp:taxon-name-part>
                        <object-id xmlns:xlink="http://www.w3.org/1999/xlink" content-type="zoobank" xlink:type="simple">http://zoobank.org/BE256688-BCA0-4C42-A1EE-183EF86563D3</object-id>
                    </tp:taxon-name><tp:taxon-authority>Y. Yang &amp; X. Yang</tp:taxon-authority><tp:taxon-status xmlns:xlink="http://www.w3.org/1999/xlink" xlink:type="simple">sp. n.</tp:taxon-status><xref ref-type="fig" rid="F1">Figs 1</xref><xref ref-type="fig" rid="F3">, 9</xref><xref ref-type="fig" rid="F4">, 14‒16</xref></tp:nomenclature><tp:treatment-sec sec-type="Type material"><title>Type material.</title><p>Holotype ♂ (IZAS): “<bold>CHINA, Yunnan</bold> Provin., Gongshan, Dulongjiang, Miliwang, above Bapo, 27.<named-content xmlns:xlink="http://www.w3.org/1999/xlink" content-type="dwc:verbatimCoordinates" xlink:type="simple">72383°N, 98.36117°E</named-content>, 1956m, 31.X.2004, night, Liang Hongbin collector, California Academy &amp; IOZ, Chinese Acad. Sci.”. Paratypes: 1♂ (IZAS): same data to holotype; 1♂ (IZAS): “CHINA, Yunnan Provin., Gongshan, Dulongjiang, Kongdang, roadside, <named-content xmlns:xlink="http://www.w3.org/1999/xlink" content-type="dwc:verbatimCoordinates" xlink:type="simple">27.87696°N, 98.33587°E</named-content>, 1525m, 25.X.2004, day, Liang Hongbin collector, California Academy &amp; IOZ, Chinese Acad. Sci.”; 1♂ (IZAS): “CHINA, Yunnan Provin., Gongshan, Bingzhongluo, Chaohong Bridge, beach, <named-content xmlns:xlink="http://www.w3.org/1999/xlink" content-type="dwc:verbatimCoordinates" xlink:type="simple">28.06671°N, 98.58360°E</named-content>, 1540m, 11.XI.2004, day, Liang Hongbin collector, California Academy &amp; IOZ, Chinese Acad. Sci.”.</p></tp:treatment-sec><tp:treatment-sec sec-type="Description"><title>Description.</title><p><bold>Male</bold> (Fig. <xref ref-type="fig" rid="F1">1</xref>). Body black, mandibles dark brown, elytra red.</p><p>Head subquadrate, evenly narrowed behind eyes, dorsum slightly convex in center, with a distinct middle longitudinal line, each side with a small transverse impression behind antennal socket, head surface finely imbricate-punctate, matt, covered with sparse, fine, reddish brown decumbent pubescence; eyes moderately protruding, head width across eyes slightly wider than anterior margin of pronotum; terminal maxillary palpomeres nearly long-triangular, arcuate at apical one-third length of inner margin; antennae (Fig. <xref ref-type="fig" rid="F3">9</xref>) extending to apical one-third length of elytra, antennomeres II nearly as long as wide at apices, III‒VIII distinctly widened apically, slightly flattened on dorsal sides, III‒VII with outer apical angles distinctly protruding, III about twice as long as wide at apices, IV slightly longer than III, IV‒VI (Fig. <xref ref-type="fig" rid="F3">9a</xref>) each with a small, round, shallow impression at basal one-third of dorsal side, the whole length of IV‒VI and basal parts of VII with narrow longitudinal ridges along inner margins, VII‒VIII (Fig. <xref ref-type="fig" rid="F3">9b</xref>) each with a deep oblong fovea on dorsal side, the foveae smooth on inner surfaces, with all margins delimitated and well-developed, IX‒XI nearly parallel-sided, XI slightly longer than X and pointed at apex.</p><p>Pronotum subquadrate, slightly longer than wide, widest near posterior margin, anterior margin arcuate, anterior angle widely rounded, lateral margins slightly sinuate, moderately diverging posteriorly, posterior angles nearly rectangular, posterior margin nearly straight and narrowly bordered, disc moderately convex on posterolateral parts, with a distinct median longitudinal groove, surface pubescent and punctate like that of head.</p><p>Elytra about 4.5 times longer than pronotum, 3.5 times longer than humeral width, which about one-third wider than posterior margin of pronotum, outer margins nearly parallel, disc surface rugulose-lacunose, densely and coarsely punctate, matt, covered with dense, short and decumbent reddish brown pubescence, combined with much sparser, longer, semierected pubescence, elytral venation well developed, moderately costate.</p><p>All claws bifid, the lower claws nearly as long as upper ones at pro- and mesoclaws, slightly shorter than at metaclaws.</p><p>Abdominal sternite IX nearly triangular at apex. Aedeagus (Figs <xref ref-type="fig" rid="F4">14‒16</xref>): ventral process of each paramere slightly narrowed apically and rounded at apex, with inner margins curling up outwards; conjoint dorsal fig of parameres distinctly shorter than ventral processes, largely and triangularly emarginated in middle of apical margin, lateroapical angles obtusely triangular; middle node of basal pieces strongly diverging apically.</p><p><bold>Female.</bold> Unknown.</p><p>Body length (males): 8.0‒9.0 mm; width: 1.8‒2.0 mm.</p></tp:treatment-sec><tp:treatment-sec sec-type="Diagnosis"><title>Diagnosis.</title><p>This species is similar to <italic><tp:taxon-name><tp:taxon-name-part taxon-name-part-type="genus">Fissocantharis</tp:taxon-name-part> <tp:taxon-name-part taxon-name-part-type="species">pieli</tp:taxon-name-part></tp:taxon-name></italic> (Pic), but differs from the latter by the characteristic antennae of the male with antennomeres IV‒VI each with a small, round, shallow impression at basal one-third of dorsal side, VII‒VIII each with a deep oblong fovea on dorsal side; pronotum black; aedeagus: ventral process of each paramere slightly narrowed apically, with inner margins curling up outwards; conjoint dorsal fig of parameres largely and triangularly emarginated in middle of apical margin.</p></tp:treatment-sec><tp:treatment-sec sec-type="Distribution"><title>Distribution.</title><p>China (Yunnan).</p></tp:treatment-sec><tp:treatment-sec sec-type="Etymology"><title>Etymology.</title><p>The specific name is derived from the Latin <italic>bi</italic> (two) and <italic>fovea</italic> (pit), referring to its antennomeres VII‒VIII each with a deep fovea on dorsal sides in males.</p><fig id="F1" position="float" orientation="portrait"><label>Figures 1–5.</label><caption><p><bold>1–2</bold> Male habitus, dorsal view <bold>3–5</bold> abdominal sternite VIII of female, ventral view: <bold>1</bold> <italic><tp:taxon-name><tp:taxon-name-part taxon-name-part-type="genus">Fissocantharis</tp:taxon-name-part> <tp:taxon-name-part taxon-name-part-type="species">bifoveatus</tp:taxon-name-part></tp:taxon-name></italic> sp. n. <bold>2, 5</bold> <italic><tp:taxon-name><tp:taxon-name-part taxon-name-part-type="genus">Fissocantharis</tp:taxon-name-part> <tp:taxon-name-part taxon-name-part-type="species">acuticollis</tp:taxon-name-part></tp:taxon-name></italic> sp. n. <bold>3</bold> <italic><tp:taxon-name><tp:taxon-name-part taxon-name-part-type="genus">Fissocantharis</tp:taxon-name-part> <tp:taxon-name-part taxon-name-part-type="species">pieli</tp:taxon-name-part></tp:taxon-name></italic> (Pic, 1937) <bold>4</bold> <italic><tp:taxon-name><tp:taxon-name-part taxon-name-part-type="genus">Fissocantharis</tp:taxon-name-part> <tp:taxon-name-part taxon-name-part-type="species">kontumensis</tp:taxon-name-part></tp:taxon-name></italic> Wittmer, 1989. Scale bars: <bold>1–2</bold>=2.0 mm; <bold>3–5</bold>=1.0 mm.</p></caption><graphic xmlns:xlink="http://www.w3.org/1999/xlink" xlink:href="zookeys-443-045-g001.jpg" position="float" orientation="portrait" xlink:type="simple" id="oo_32252.jpg"/></fig><fig id="F2" position="float" orientation="portrait"><label>Figures 6–8.</label><caption><p>Female genitalia, lateral view: <bold>6</bold> <italic><tp:taxon-name><tp:taxon-name-part taxon-name-part-type="genus">Fissocantharis</tp:taxon-name-part> <tp:taxon-name-part taxon-name-part-type="species">pieli</tp:taxon-name-part></tp:taxon-name></italic> (Pic, 1937) <bold>7</bold> <italic><tp:taxon-name><tp:taxon-name-part taxon-name-part-type="genus">Fissocantharis</tp:taxon-name-part> <tp:taxon-name-part taxon-name-part-type="species">kontumensis</tp:taxon-name-part></tp:taxon-name></italic> Wittmer, 1989 <bold>8</bold> <italic><tp:taxon-name><tp:taxon-name-part taxon-name-part-type="genus">Fissocantharis</tp:taxon-name-part> <tp:taxon-name-part taxon-name-part-type="species">acuticollis</tp:taxon-name-part></tp:taxon-name></italic> sp. n. Scale bars: 1.0 mm.</p></caption><graphic xmlns:xlink="http://www.w3.org/1999/xlink" xlink:href="zookeys-443-045-g002.jpg" position="float" orientation="portrait" xlink:type="simple" id="oo_32253.jpg"/></fig><!--PageBreak--></tp:treatment-sec><tp:treatment-sec><!--Section generated to contain objects referenced in tp:taxon-treatment.--><fig id="F3" position="float" orientation="portrait"><label>Figures 9–10.</label><caption><p>Male antennae, dorsal view: <bold>9</bold> <italic><tp:taxon-name><tp:taxon-name-part taxon-name-part-type="genus">Fissocantharis</tp:taxon-name-part> <tp:taxon-name-part taxon-name-part-type="species">bifoveatus</tp:taxon-name-part></tp:taxon-name></italic> sp. n. (<bold>9a</bold> antennomeres IV– VI, dorsal view <bold>9b</bold> antennomeres VII– VIII, dorsal view) <bold>10</bold> <italic><tp:taxon-name><tp:taxon-name-part taxon-name-part-type="genus">Fissocantharis</tp:taxon-name-part> <tp:taxon-name-part taxon-name-part-type="species">acuticollis</tp:taxon-name-part></tp:taxon-name></italic> sp. n. (<bold>10a</bold> antennomeres IV– VII, outer view <bold>10b</bold> antennomeres VIII– XI, outer view). Scale bars: 1.0 mm.</p></caption><graphic xmlns:xlink="http://www.w3.org/1999/xlink" xlink:href="zookeys-443-045-g003.jpg" position="float" orientation="portrait" xlink:type="simple" id="oo_32254.jpg"/></fig><fig id="F4" position="float" orientation="portrait"><label>Figures 11–16.</label><caption><p>Aedeagus (<bold>11, 14</bold> ventral view <bold>12, 15</bold> dorsal view <bold>13, 16</bold> lateral view): <bold>11–13</bold> <italic><tp:taxon-name><tp:taxon-name-part taxon-name-part-type="genus">Fissocantharis</tp:taxon-name-part> <tp:taxon-name-part taxon-name-part-type="species">pieli</tp:taxon-name-part></tp:taxon-name></italic> (Pic, 1937) <bold>14–16</bold> <italic><tp:taxon-name><tp:taxon-name-part taxon-name-part-type="genus">Fissocantharis</tp:taxon-name-part> <tp:taxon-name-part taxon-name-part-type="species">bifoveatus</tp:taxon-name-part></tp:taxon-name></italic> sp. n. Scale bars: 1.0 mm.</p></caption><graphic xmlns:xlink="http://www.w3.org/1999/xlink" xlink:href="zookeys-443-045-g004.jpg" position="float" orientation="portrait" xlink:type="simple" id="oo_32255.jpg"/></fig></tp:treatment-sec></tp:taxon-treatment>
