# Supplementary material for: Taxonomic note and description of new species of Fissocantharis Pic from China (Coleoptera, Cantharidae)
Source: Zookeys. 2014 Sep 29;(443):45–59. doi: 10.3897/zookeys.443.8309 (PMC4205503; doi:10.3897/zookeys.443.8309)
Supplement: XML Treatment for Fissocantharis kontumensis [file zookeys.443.8309-treatment3.xml]

<!DOCTYPE tp:taxon-treatment
  PUBLIC "-//TaxonX//DTD Taxonomic Treatment Publishing DTD v0 20100105//EN" "tax-treatment-NSO.dtd">
<tp:taxon-treatment xmlns:tp="http://www.plazi.org/taxpub"><tp:treatment-meta><kwd-group><label>Taxon classification</label><kwd><named-content content-type="kingdom">Animalia</named-content></kwd><kwd><named-content content-type="order">Coleoptera</named-content></kwd><kwd><named-content content-type="family">Cantharidae</named-content></kwd></kwd-group><mixed-citation publication-type="journal"><person-group><name><surname>Yang</surname><given-names>Yuxia</given-names></name><name><surname>Su</surname><given-names>Junyan</given-names></name><name><surname>Yang</surname><given-names>Xingke</given-names></name></person-group><article-title>Taxonomic note and description of new species of <italic><tp:taxon-name><tp:taxon-name-part taxon-name-part-type="genus">Fissocantharis</tp:taxon-name-part></tp:taxon-name></italic> Pic from China (<tp:taxon-name><tp:taxon-name-part taxon-name-part-type="order">Coleoptera</tp:taxon-name-part></tp:taxon-name>, <tp:taxon-name><tp:taxon-name-part taxon-name-part-type="family">Cantharidae</tp:taxon-name-part></tp:taxon-name>)</article-title><source>Zookeys</source><day>29</day><month>9</month><year>2014</year><volume>2014</volume><issue>443</issue><fpage>45</fpage><lpage>59</lpage><pub-id pub-id-type="doi">10.3897/zookeys.443.8309</pub-id></mixed-citation></tp:treatment-meta><tp:nomenclature><tp:taxon-name>
                        <tp:taxon-name-part taxon-name-part-type="genus">Fissocantharis</tp:taxon-name-part>
                        <tp:taxon-name-part taxon-name-part-type="species">kontumensis</tp:taxon-name-part>
                    </tp:taxon-name><tp:taxon-authority>Wittmer, 1989</tp:taxon-authority><xref ref-type="fig" rid="F1">Figs 4</xref><xref ref-type="fig" rid="F2">, 7</xref><xref ref-type="fig" rid="F5">, 17‒19</xref><!--PageBreak--><!--PageBreak--><!--PageBreak--><!--PageBreak--><tp:nomenclature-citation-list><tp:nomenclature-citation><tp:taxon-name><tp:taxon-name-part taxon-name-part-type="genus">Fissocantharis</tp:taxon-name-part> <tp:taxon-name-part taxon-name-part-type="species">kontumensis</tp:taxon-name-part></tp:taxon-name><comment> Wittmer, 1989: 215, figs 12, 13.</comment></tp:nomenclature-citation><tp:nomenclature-citation><tp:taxon-name><tp:taxon-name-part taxon-name-part-type="genus">Micropodabrus</tp:taxon-name-part> <tp:taxon-name-part taxon-name-part-type="species">shanensis</tp:taxon-name-part></tp:taxon-name><comment> Wittmer, 1997: 313, figs 181, 182. syn. n.</comment></tp:nomenclature-citation><tp:nomenclature-citation><tp:taxon-name><tp:taxon-name-part taxon-name-part-type="genus">Fissocantharis</tp:taxon-name-part> <tp:taxon-name-part taxon-name-part-type="species">shanensis</tp:taxon-name-part></tp:taxon-name><comment>: <xref ref-type="bibr" rid="B10">Yang et al., 2009</xref>: 49.</comment></tp:nomenclature-citation></tp:nomenclature-citation-list></tp:nomenclature><tp:treatment-sec sec-type="Type material examined"><title>Type material examined.</title><p><italic><tp:taxon-name><tp:taxon-name-part taxon-name-part-type="genus">Fissocantharis</tp:taxon-name-part> <tp:taxon-name-part taxon-name-part-type="species">kontumensis</tp:taxon-name-part></tp:taxon-name></italic>: Holotype ♂ (NHMB): [p] “VIETNAM: Buon-loi \ 40 km N of Ankhe \ Prov. Gia. Lai Kontum \ 12.–14.6.1985”, [p] “HOLOTYPUS”, [h] “F. \ kontumensis \ Wittm. \ det. W. Wittmer”, [p] “Naturhist. \ Museum Basel \ coll. W. Wittmer”, [p] “<tp:taxon-name><tp:taxon-name-part taxon-name-part-type="family">CANTHARIDAE</tp:taxon-name-part></tp:taxon-name> \ CANTH00001272”.</p><p><italic><tp:taxon-name><tp:taxon-name-part taxon-name-part-type="genus">Micropodabrus</tp:taxon-name-part> <tp:taxon-name-part taxon-name-part-type="species">shanensis</tp:taxon-name-part></tp:taxon-name></italic>: Holotype ♂ (NHMB): [p] “S. SHAN States \ Burma 1500m. \ Taunggyi 1.VIII- \ 22.IX.(19)34 Malaise”, [p] “HOLOTYPUS”, [h] “Micropodabrus \ shanensis \ Wittm. \ det. W. Wittmer”, [p] “Naturhist. \ Museum Basel \ coll. W. Wittmer”, [p] “<tp:taxon-name><tp:taxon-name-part taxon-name-part-type="family">CANTHARIDAE</tp:taxon-name-part></tp:taxon-name> \ CANTH00000259”. (The antennomeres IX-XI, right prometarsomeres IV-V, left metatarsus of the holotype were missing.)</p></tp:treatment-sec><tp:treatment-sec sec-type="Additional material examined"><title>Additional material examined.</title><p><bold>CHINA: Yunnan:</bold> 1♂ (IZAS): Xishuangbanna, Mengzhe, 1200m, 29.VIII.1958, leg. F.J. Pu;  1♂ (IZAS): Xishuangbanna, Mengla, 620‒650m, 10.VI.1959, leg. F.J. Pu;  1♂, 2♀♀ (IZAS): Xishuangbanna, Meng’a, 1050‒1080m, 4.VIII.1958, leg. S.Y. Wang; 1♀ (IZAS): Lancang, 1000m, 26.VII.1957, leg. L.C. Zang; 1♂ (IZAS): same locality, 25.VII.1957, leg. S.Y. Wang; 1♂ (IZAS): Jinping, Changpotou, 1300m, 25.V.1956, leg. K.R. Huang; 1♀ (MHBU): Longling, Lameng, 3.VIII.2005, leg. B.Y. Mao &amp; J.S. Xu.</p></tp:treatment-sec><tp:treatment-sec sec-type="Supplementary description"><title>Supplementary description.</title><p><bold>Male.</bold> Aedeagus (Figs <xref ref-type="fig" rid="F5">17‒19</xref>): ventral process of each paramere slightly widened and rounded at apex; conjoint dorsal fig of parameres distinctly shorter than ventral processes, largely roundly emarginated in middle of apical margin, lateroapical angles slightly acute; middle node of basal pieces moderately diverging apically.</p><p><bold>Female.</bold> Abdominal sternite VIII (Fig. <xref ref-type="fig" rid="F1">4</xref>) slightly truncate at apex, bisinuately emarginated in middle of posterior margin. Internal reproductive organ of genitalia (Fig. <xref ref-type="fig" rid="F2">7</xref>): vagina abruptly extended apically as a long and thick duct; diverticulum and spermathecal duct arising from the end the long duct of vagina; diverticulum long, thin and spiral; spermathecal duct distinctly shorter and slightly thicker than diverticulum; spermatheca nearly as long as and slightly thicker than diverticulum, provided with moderately long and thin accessory gland, slightly longer than spermatheca.</p><p>Body length: 8.0‒10.0 mm; width: 2.0‒2.2 mm.</p></tp:treatment-sec><tp:treatment-sec sec-type="Distribution"><title>Distribution.</title><p>China (new record: Yunnan); Vietnam; Myanmar.</p></tp:treatment-sec><tp:treatment-sec sec-type="Remarks"><title>Remarks.</title><p><italic><tp:taxon-name><tp:taxon-name-part taxon-name-part-type="genus">Fissocantharis</tp:taxon-name-part> <tp:taxon-name-part taxon-name-part-type="species">shanensis</tp:taxon-name-part></tp:taxon-name></italic> (Wittmer, 1997) was described on a single male holotype. Although some differential characters from <italic><tp:taxon-name><tp:taxon-name-part taxon-name-part-type="genus">Fissocantharis</tp:taxon-name-part> <tp:taxon-name-part taxon-name-part-type="species">kontumensis</tp:taxon-name-part></tp:taxon-name></italic> Wittmer, 1989 were suggested by <xref ref-type="bibr" rid="B9">Wittmer (1997)</xref>, these differences of quantitative change in the antenna and conjoint dorsal fig of parameres of aedeagus turned out to be intraspecific variability, based on our examination of both types and a large series of additional material. Therefore, we synonymize <italic><tp:taxon-name><tp:taxon-name-part taxon-name-part-type="genus">Fissocantharis</tp:taxon-name-part> <tp:taxon-name-part taxon-name-part-type="species">shanensis</tp:taxon-name-part></tp:taxon-name></italic> (Wittmer, 1997) with <italic><tp:taxon-name><tp:taxon-name-part taxon-name-part-type="genus">Fissocantharis</tp:taxon-name-part> <tp:taxon-name-part taxon-name-part-type="species">kontumensis</tp:taxon-name-part></tp:taxon-name></italic> Wittmer, 1989 here.</p><fig id="F3" position="float" orientation="portrait"><label>Figures 9–10.</label><caption><p>Male antennae, dorsal view: <bold>9</bold> <italic><tp:taxon-name><tp:taxon-name-part taxon-name-part-type="genus">Fissocantharis</tp:taxon-name-part> <tp:taxon-name-part taxon-name-part-type="species">bifoveatus</tp:taxon-name-part></tp:taxon-name></italic> sp. n. (<bold>9a</bold> antennomeres IV– VI, dorsal view <bold>9b</bold> antennomeres VII– VIII, dorsal view) <bold>10</bold> <italic><tp:taxon-name><tp:taxon-name-part taxon-name-part-type="genus">Fissocantharis</tp:taxon-name-part> <tp:taxon-name-part taxon-name-part-type="species">acuticollis</tp:taxon-name-part></tp:taxon-name></italic> sp. n. (<bold>10a</bold> antennomeres IV– VII, outer view <bold>10b</bold> antennomeres VIII– XI, outer view). Scale bars: 1.0 mm.</p></caption><graphic xmlns:xlink="http://www.w3.org/1999/xlink" xlink:href="zookeys-443-045-g003.jpg" position="float" orientation="portrait" xlink:type="simple" id="oo_32254.jpg"/></fig><fig id="F4" position="float" orientation="portrait"><label>Figures 11–16.</label><caption><p>Aedeagus (<bold>11, 14</bold> ventral view <bold>12, 15</bold> dorsal view <bold>13, 16</bold> lateral view): <bold>11–13</bold> <italic><tp:taxon-name><tp:taxon-name-part taxon-name-part-type="genus">Fissocantharis</tp:taxon-name-part> <tp:taxon-name-part taxon-name-part-type="species">pieli</tp:taxon-name-part></tp:taxon-name></italic> (Pic, 1937) <bold>14–16</bold> <italic><tp:taxon-name><tp:taxon-name-part taxon-name-part-type="genus">Fissocantharis</tp:taxon-name-part> <tp:taxon-name-part taxon-name-part-type="species">bifoveatus</tp:taxon-name-part></tp:taxon-name></italic> sp. n. Scale bars: 1.0 mm.</p></caption><graphic xmlns:xlink="http://www.w3.org/1999/xlink" xlink:href="zookeys-443-045-g004.jpg" position="float" orientation="portrait" xlink:type="simple" id="oo_32255.jpg"/></fig></tp:treatment-sec><tp:treatment-sec><!--Section generated to contain objects referenced in tp:taxon-treatment.--><fig id="F1" position="float" orientation="portrait"><label>Figures 1–5.</label><caption><p><bold>1–2</bold> Male habitus, dorsal view <bold>3–5</bold> abdominal sternite VIII of female, ventral view: <bold>1</bold> <italic><tp:taxon-name><tp:taxon-name-part taxon-name-part-type="genus">Fissocantharis</tp:taxon-name-part> <tp:taxon-name-part taxon-name-part-type="species">bifoveatus</tp:taxon-name-part></tp:taxon-name></italic> sp. n. <bold>2, 5</bold> <italic><tp:taxon-name><tp:taxon-name-part taxon-name-part-type="genus">Fissocantharis</tp:taxon-name-part> <tp:taxon-name-part taxon-name-part-type="species">acuticollis</tp:taxon-name-part></tp:taxon-name></italic> sp. n. <bold>3</bold> <italic><tp:taxon-name><tp:taxon-name-part taxon-name-part-type="genus">Fissocantharis</tp:taxon-name-part> <tp:taxon-name-part taxon-name-part-type="species">pieli</tp:taxon-name-part></tp:taxon-name></italic> (Pic, 1937) <bold>4</bold> <italic><tp:taxon-name><tp:taxon-name-part taxon-name-part-type="genus">Fissocantharis</tp:taxon-name-part> <tp:taxon-name-part taxon-name-part-type="species">kontumensis</tp:taxon-name-part></tp:taxon-name></italic> Wittmer, 1989. Scale bars: <bold>1–2</bold>=2.0 mm; <bold>3–5</bold>=1.0 mm.</p></caption><graphic xmlns:xlink="http://www.w3.org/1999/xlink" xlink:href="zookeys-443-045-g001.jpg" position="float" orientation="portrait" xlink:type="simple" id="oo_32252.jpg"/></fig><fig id="F2" position="float" orientation="portrait"><label>Figures 6–8.</label><caption><p>Female genitalia, lateral view: <bold>6</bold> <italic><tp:taxon-name><tp:taxon-name-part taxon-name-part-type="genus">Fissocantharis</tp:taxon-name-part> <tp:taxon-name-part taxon-name-part-type="species">pieli</tp:taxon-name-part></tp:taxon-name></italic> (Pic, 1937) <bold>7</bold> <italic><tp:taxon-name><tp:taxon-name-part taxon-name-part-type="genus">Fissocantharis</tp:taxon-name-part> <tp:taxon-name-part taxon-name-part-type="species">kontumensis</tp:taxon-name-part></tp:taxon-name></italic> Wittmer, 1989 <bold>8</bold> <italic><tp:taxon-name><tp:taxon-name-part taxon-name-part-type="genus">Fissocantharis</tp:taxon-name-part> <tp:taxon-name-part taxon-name-part-type="species">acuticollis</tp:taxon-name-part></tp:taxon-name></italic> sp. n. Scale bars: 1.0 mm.</p></caption><graphic xmlns:xlink="http://www.w3.org/1999/xlink" xlink:href="zookeys-443-045-g002.jpg" position="float" orientation="portrait" xlink:type="simple" id="oo_32253.jpg"/></fig><fig id="F5" position="float" orientation="portrait"><label>Figures 17–22.</label><caption><p>Aedeagus (<bold>17, 20</bold> ventral view <bold>18, 21</bold> dorsal view <bold>19, 22</bold> lateral view): <bold>17–19</bold> <italic><tp:taxon-name><tp:taxon-name-part taxon-name-part-type="genus">Fissocantharis</tp:taxon-name-part> <tp:taxon-name-part taxon-name-part-type="species">kontumensis</tp:taxon-name-part></tp:taxon-name></italic> Wittmer, 1989 <bold>20–22</bold> <italic><tp:taxon-name><tp:taxon-name-part taxon-name-part-type="genus">Fissocantharis</tp:taxon-name-part> <tp:taxon-name-part taxon-name-part-type="species">acuticollis</tp:taxon-name-part></tp:taxon-name></italic> sp. n. Scale bars: 1.0 mm.</p></caption><graphic xmlns:xlink="http://www.w3.org/1999/xlink" xlink:href="zookeys-443-045-g005.jpg" position="float" orientation="portrait" xlink:type="simple" id="oo_32256.jpg"/></fig></tp:treatment-sec><ref-list><ref id="B10"><mixed-citation xmlns:xlink="http://www.w3.org/1999/xlink" xlink:type="simple"><person-group><name name-style="western"><surname>Yang</surname><given-names>YX</given-names></name><name name-style="western"><surname>Brancucci</surname><given-names>M</given-names></name><name name-style="western"><surname>Yang</surname><given-names>XK</given-names></name></person-group> (<year>2009</year>) <article-title>Synonymical notes on the genus <italic><tp:taxon-name><tp:taxon-name-part taxon-name-part-type="genus">Micropodabrus</tp:taxon-name-part></tp:taxon-name></italic> Pic and related genera (<tp:taxon-name><tp:taxon-name-part taxon-name-part-type="order">Coleoptera</tp:taxon-name-part></tp:taxon-name>, <tp:taxon-name><tp:taxon-name-part taxon-name-part-type="family">Cantharidae</tp:taxon-name-part></tp:taxon-name>).</article-title><source>Entomologica Basiliensia et Collectionis Frey</source><volume>31</volume>: <fpage>49</fpage>‒<lpage>54</lpage>.</mixed-citation></ref><ref id="B9"><mixed-citation xmlns:xlink="http://www.w3.org/1999/xlink" xlink:type="simple"><person-group><name name-style="western"><surname>Wittmer</surname><given-names>W</given-names></name></person-group> (<year>1997</year>) <article-title>Neue <tp:taxon-name><tp:taxon-name-part taxon-name-part-type="family">Cantharidae</tp:taxon-name-part></tp:taxon-name> (Col.) aus dem indo-malaiischen und palaearktischen Faunengebiet mit Mutationen. 2. Beitrag.</article-title><source>Entomologica Basiliensia</source><volume>20</volume>: <fpage>223</fpage>‒<lpage>366</lpage>.</mixed-citation></ref></ref-list></tp:taxon-treatment>
