# Supplementary material for: Taxonomic note and description of new species of Fissocantharis Pic from China (Coleoptera, Cantharidae)
Source: Zookeys. 2014 Sep 29;(443):45–59. doi: 10.3897/zookeys.443.8309 (PMC4205503; doi:10.3897/zookeys.443.8309)
Supplement: XML Treatment for Fissocantharis acuticollis [file zookeys.443.8309-treatment4.xml]

<!DOCTYPE tp:taxon-treatment
  PUBLIC "-//TaxonX//DTD Taxonomic Treatment Publishing DTD v0 20100105//EN" "tax-treatment-NSO.dtd">
<tp:taxon-treatment xmlns:tp="http://www.plazi.org/taxpub"><tp:treatment-meta><kwd-group><label>Taxon classification</label><kwd><named-content content-type="kingdom">Animalia</named-content></kwd><kwd><named-content content-type="order">Coleoptera</named-content></kwd><kwd><named-content content-type="family">Cantharidae</named-content></kwd></kwd-group><mixed-citation publication-type="journal"><person-group><name><surname>Yang</surname><given-names>Yuxia</given-names></name><name><surname>Su</surname><given-names>Junyan</given-names></name><name><surname>Yang</surname><given-names>Xingke</given-names></name></person-group><article-title>Taxonomic note and description of new species of <italic><tp:taxon-name><tp:taxon-name-part taxon-name-part-type="genus">Fissocantharis</tp:taxon-name-part></tp:taxon-name></italic> Pic from China (<tp:taxon-name><tp:taxon-name-part taxon-name-part-type="order">Coleoptera</tp:taxon-name-part></tp:taxon-name>, <tp:taxon-name><tp:taxon-name-part taxon-name-part-type="family">Cantharidae</tp:taxon-name-part></tp:taxon-name>)</article-title><source>Zookeys</source><day>29</day><month>9</month><year>2014</year><volume>2014</volume><issue>443</issue><fpage>45</fpage><lpage>59</lpage><pub-id pub-id-type="doi">10.3897/zookeys.443.8309</pub-id></mixed-citation></tp:treatment-meta><tp:nomenclature><tp:taxon-name>
                        <tp:taxon-name-part taxon-name-part-type="genus">Fissocantharis</tp:taxon-name-part>
                        <tp:taxon-name-part taxon-name-part-type="species">acuticollis</tp:taxon-name-part>
                        <object-id xmlns:xlink="http://www.w3.org/1999/xlink" content-type="zoobank" xlink:type="simple">http://zoobank.org/5BD2F700-8AAB-4375-8C80-248AA1BC0224</object-id>
                    </tp:taxon-name><tp:taxon-authority>Y. Yang &amp; X. Yang</tp:taxon-authority><tp:taxon-status xmlns:xlink="http://www.w3.org/1999/xlink" xlink:type="simple">sp. n.</tp:taxon-status><xref ref-type="fig" rid="F1">Figs 2</xref><xref ref-type="fig" rid="F1">, 5</xref><xref ref-type="fig" rid="F3">, 10</xref><xref ref-type="fig" rid="F5">, 20‒22</xref><!--PageBreak--></tp:nomenclature><tp:treatment-sec sec-type="Type material"><title>Type material.</title><p>Holotype ♂ (MHBU): <bold>CHINA: Zhejiang:</bold> 1Taishun, Wuyanling, 28.VII‒3.VIII.2005, leg. Y.B. Ba. Paratypes: 1♀ (MHBU): same data as the holotype; 1♀ (MHBU): same data, 2.VIII.2005; 1♀ (MHBU): same data, 31.VII.2005; 1♀ (IZAS): Qingyuan, Baishanzu, 800m, 14.VIII.1993, leg. H. Wu. <bold>Guangdong:</bold> 1♀ (SYSU): Xinfeng, 10.VII.1991, leg. R. Zeng; 1♂ (SYSU): same locality, 8.VII.1991, <!--PageBreak-->leg. Q.Z. Ye; 1♀ (SYSU): same locality, 9.VII.1991, leg. R. Chen; 1♂ (SYSU): same locality, 9.VII.1991, leg. Z.Y. Weng; 1♂ (SYSU): same data, 8.VII.1991; 1♂ (SYSU): Fengkai, Heishiding, 18.‒22.VII.2007, leg. L. Shi; 1♂ (SYSU): same locality, 4.VII.1987, leg. S.X. Zhong; 1♀ (SYSU): same locality, 12.VII.1999, leg. J.N. Yang; 1♀ (IZAS): Ruyuan, Nanling Nature Reserve, Ruyang Reserve Station, 1030‒1420m, 20.VII.2008, leg. G.Y. Yang. <bold>Hunan:</bold> 1♂ (IZAS): Shennong Valley, Shennong Waterfall, 600‒900m, 7.VII.2008, leg. X.Y. Zhu &amp; Z. Yang; 1♀ (IZAS): Yanling, Shidu, Taoyuandong, 868m, 26.<named-content xmlns:xlink="http://www.w3.org/1999/xlink" content-type="dwc:verbatimCoordinates" xlink:type="simple">478°N, 114.04°E</named-content>, 7.VII.2008, T.Y. Jiao; 1♂ (IZAS): Yizhang, 14.‒15.VII.2008, leg. R.R. Wang &amp; L. Ding (above all transliterated from Chinese labels). <bold>Fujian:</bold> 1♂ (NHMB): “Guatun, Fukien, China, 8.V.1946 (Tschung Sen.)”; 1♀ (NHMB): “Yen-ping, China, 2.VII.1917, Ac. 5148”.</p></tp:treatment-sec><tp:treatment-sec sec-type="Description"><title>Description.</title><p><bold>Male</bold> (Fig. <xref ref-type="fig" rid="F1">2</xref>). Body black, clypeus and mouthparts except maxillary and labial palpi dark brown, pronotum and elytra yellowish brown.</p><p>Head subquadrate, evenly narrowed behind eyes, dorsum nearly flat, with a indistinct middle longitudinal line, each side with a small transverse impression behind antennal socket, head surface densely and finely punctate, semilustrous, covered with sparse, fine, yellowish brown decumbent pubescence; eyes moderately protruding, head width across eyes nearly as wide as anterior margin of pronotum; terminal maxillary palpomeres nearly long-triangular, almost obliquely truncate at apical one-third length of inner margin; antennae (Fig. <xref ref-type="fig" rid="F3">10</xref>) extending to basal one-third length of elytra, antennomeres II nearly as long as wide at apices, III‒XI distinctly thickened, III‒X widened apically, III nearly as long as wide at apices, IV slightly longer than III, VI longest, apical parts of IV, the whole length of V‒X and basal parts of XI with longitudinal deep grooves along outer margins (Figs <xref ref-type="fig" rid="F3">10a, b</xref>), XI nearly parallel-sided and pointed at apex.</p><p>Pronotum nearly trapeziform, distinctly wider than long, widest at posterior margin, anterior margin slightly arcuate, anterior angles obtusely rectangular, lateral margins nearly straight, strongly diverging posteriorly, posterior angles triangular and sharp, posterior margin nearly straight and narrowly bordered, slightly emarginated in middle, disc strongly convex on posterolateral parts, with a distinct median longitudinal groove, surface finely imbricate-punctate, matt, covered with dense, fine, yellowish brown decumbent pubescence.</p><p>Elytra about 4.0 times longer than pronotum, 2.5 times longer than humeral width, which about one-third wider than posterior margin of pronotum, outer margins slightly diverging posteriorly, disc surface rugulose-lacunose, densely and coarsely punctate, matt, covered with dense, short and decumbent reddish brown pubescence, combined with much sparser, longer, semierected pubescence, elytral venation moderately developed.</p><p>All claws bifid, the lower claws slightly shorter than upper ones on all claws.</p><p>Abdominal sternite IX nearly triangular at apex. Aedeagus (Figs <xref ref-type="fig" rid="F5">20‒22</xref>): ventral process of each paramere bent inwards and rounded at apex, with a triangular protuberance at inner margin; conjoint dorsal fig of parameres nearly as long as ventral processes, distinctly roundly emarginated in middle of apical margin, lateroapical angles rounded; middle node of basal pieces strongly diverging apically.</p><!--PageBreak--><p><bold>Female.</bold> Similar to males, but antennae slightly thickened, without longitudinal grooves on antnnomeres VI‒ XI. Head width across eyes distinctly narrower than anterior margin of pronotum. All claws with lower claws distinctly shorter than upper <!--PageBreak-->ones. Abdominal sternite VIII (Fig. <xref ref-type="fig" rid="F1">5</xref>) largely truncate at apex, bisinuately emarginated on each side of posterior margin. Internal reproductive organ of genitalia (Figs <xref ref-type="fig" rid="F5">20</xref>‒ 22): vagina tapered and extended apically as a long duct; diverticulum and spermathecal duct arising from the end the long duct of vagina; diverticulum moderately long, thin and spiral; spermathecal duct distinctly shorter and slightly thicker than diverticulum; spermatheca much longer than diverticulum, provided with moderately long and thin accessory gland, distinctly shorter than spermatheca.</p><p>Body length: 9.0‒11.0 mm; width: 2.3‒3.0 mm.</p></tp:treatment-sec><tp:treatment-sec sec-type="Diagnosis"><title>Diagnosis.</title><p>This species is similar to <italic><tp:taxon-name><tp:taxon-name-part taxon-name-part-type="genus">Fissocantharis</tp:taxon-name-part> <tp:taxon-name-part taxon-name-part-type="species">kontumensis</tp:taxon-name-part></tp:taxon-name></italic> Wittmer, but differs from the latter by the characteristic antennae of the male with apical parts of antennomeres IV and the whole length of V with longitudinal grooves along outer margins; pronotum distinctly wider than long, with triangular and sharp posterior angles, disc strongly convex on posterolateral parts; aedeagus: ventral process of each paramere with inner margins distinctly protuberant in middle, conjoint dorsal fig of parameres nearly as long as ventral processes, roundly emarginated in middle of apical margin, with rounded lateroapical angles.</p></tp:treatment-sec><tp:treatment-sec sec-type="Distribution"><title>Distribution.</title><p>China (Zhejiang, Fujian, Guangdong, Hunan).</p></tp:treatment-sec><tp:treatment-sec sec-type="Etymology"><title>Etymology.</title><p>The specific name is derived from the Latin <italic>acutus</italic> (acute) and <italic>collum</italic> (neck), referring to its pronotum with triangular and sharp posterior angles.</p></tp:treatment-sec><tp:treatment-sec sec-type="Remarks"><title>Remarks.</title><p>Some specimens are variable, with head almost yellowish brown, pronotum and elytra more or less darkened, elytral venation hardly visible.</p><fig id="F5" position="float" orientation="portrait"><label>Figures 17–22.</label><caption><p>Aedeagus (<bold>17, 20</bold> ventral view <bold>18, 21</bold> dorsal view <bold>19, 22</bold> lateral view): <bold>17–19</bold> <italic><tp:taxon-name><tp:taxon-name-part taxon-name-part-type="genus">Fissocantharis</tp:taxon-name-part> <tp:taxon-name-part taxon-name-part-type="species">kontumensis</tp:taxon-name-part></tp:taxon-name></italic> Wittmer, 1989 <bold>20–22</bold> <italic><tp:taxon-name><tp:taxon-name-part taxon-name-part-type="genus">Fissocantharis</tp:taxon-name-part> <tp:taxon-name-part taxon-name-part-type="species">acuticollis</tp:taxon-name-part></tp:taxon-name></italic> sp. n. Scale bars: 1.0 mm.</p></caption><graphic xmlns:xlink="http://www.w3.org/1999/xlink" xlink:href="zookeys-443-045-g005.jpg" position="float" orientation="portrait" xlink:type="simple" id="oo_32256.jpg"/></fig></tp:treatment-sec><tp:treatment-sec><!--Section generated to contain objects referenced in tp:taxon-treatment.--><fig id="F1" position="float" orientation="portrait"><label>Figures 1–5.</label><caption><p><bold>1–2</bold> Male habitus, dorsal view <bold>3–5</bold> abdominal sternite VIII of female, ventral view: <bold>1</bold> <italic><tp:taxon-name><tp:taxon-name-part taxon-name-part-type="genus">Fissocantharis</tp:taxon-name-part> <tp:taxon-name-part taxon-name-part-type="species">bifoveatus</tp:taxon-name-part></tp:taxon-name></italic> sp. n. <bold>2, 5</bold> <italic><tp:taxon-name><tp:taxon-name-part taxon-name-part-type="genus">Fissocantharis</tp:taxon-name-part> <tp:taxon-name-part taxon-name-part-type="species">acuticollis</tp:taxon-name-part></tp:taxon-name></italic> sp. n. <bold>3</bold> <italic><tp:taxon-name><tp:taxon-name-part taxon-name-part-type="genus">Fissocantharis</tp:taxon-name-part> <tp:taxon-name-part taxon-name-part-type="species">pieli</tp:taxon-name-part></tp:taxon-name></italic> (Pic, 1937) <bold>4</bold> <italic><tp:taxon-name><tp:taxon-name-part taxon-name-part-type="genus">Fissocantharis</tp:taxon-name-part> <tp:taxon-name-part taxon-name-part-type="species">kontumensis</tp:taxon-name-part></tp:taxon-name></italic> Wittmer, 1989. Scale bars: <bold>1–2</bold>=2.0 mm; <bold>3–5</bold>=1.0 mm.</p></caption><graphic xmlns:xlink="http://www.w3.org/1999/xlink" xlink:href="zookeys-443-045-g001.jpg" position="float" orientation="portrait" xlink:type="simple" id="oo_32252.jpg"/></fig><fig id="F3" position="float" orientation="portrait"><label>Figures 9–10.</label><caption><p>Male antennae, dorsal view: <bold>9</bold> <italic><tp:taxon-name><tp:taxon-name-part taxon-name-part-type="genus">Fissocantharis</tp:taxon-name-part> <tp:taxon-name-part taxon-name-part-type="species">bifoveatus</tp:taxon-name-part></tp:taxon-name></italic> sp. n. (<bold>9a</bold> antennomeres IV– VI, dorsal view <bold>9b</bold> antennomeres VII– VIII, dorsal view) <bold>10</bold> <italic><tp:taxon-name><tp:taxon-name-part taxon-name-part-type="genus">Fissocantharis</tp:taxon-name-part> <tp:taxon-name-part taxon-name-part-type="species">acuticollis</tp:taxon-name-part></tp:taxon-name></italic> sp. n. (<bold>10a</bold> antennomeres IV– VII, outer view <bold>10b</bold> antennomeres VIII– XI, outer view). Scale bars: 1.0 mm.</p></caption><graphic xmlns:xlink="http://www.w3.org/1999/xlink" xlink:href="zookeys-443-045-g003.jpg" position="float" orientation="portrait" xlink:type="simple" id="oo_32254.jpg"/></fig></tp:treatment-sec></tp:taxon-treatment>
